# Supplementary material for: FSP1 and histone deacetylases suppress cancer persister cell ferroptosis
Source: Sci Adv. 2026 Jan 2;12(1):eaea8771. doi: 10.1126/sciadv.aea8771 (PMC12758554; doi:10.1126/sciadv.aea8771)
Supplement: Supplementary file 2 — Tables S1 to S8 [file sciadv.aea8771_tables_s1_to_s8.zip]

Archive with 8 entries (8 files):
- aea8771_table_s1.xlsx
- aea8771_table_s2.xlsx
- aea8771_table_s3.xlsx
- aea8771_table_s4.xlsx
- aea8771_table_s5.xlsx
- aea8771_table_s6.xlsx
- aea8771_table_s7.xlsx
- aea8771_table_s8.xlsx
